# Supplementary material for: A Method for Quantifying, Visualising, and Analysing Gastropod Shell Form
Source: PLoS One. 2016 Jun 9;11(6):e0157069. doi: 10.1371/journal.pone.0157069 (PMC4900530; doi:10.1371/journal.pone.0157069)
Supplement: S2 Text — (TXT) [file pone.0157069.s004.txt]

shell = bpy.context.active_object
number_of_apertures = len(bpy.context.active_object.data.splines)
number_of_points_for_each_aperture = len(bpy.context.active_object.data.splines[0].points)
bpy.context.scene.objects.active  = shell
shell.select = True
for each_point in list(range(0,number_of_points_for_each_aperture)):
    bpy.context.active_object.data.splines[(number_of_apertures-1)].points[each_point].select = True

bpy.ops.object.editmode_toggle()
